# Supplementary material for: Stool preparation under anaerobic conditions contributes to retention of obligate anaerobes: potential improvement for fecal microbiota transplantation
Source: BMC Microbiol. 2021 Oct 9;21:275. doi: 10.1186/s12866-021-02325-9 (PMC8501685; doi:10.1186/s12866-021-02325-9)
Supplement: Supplementary file 1 — Additional file 1. [file 12866_2021_2325_MOESM1_ESM.xlsx]

## Sheet: Suppl Table 1
	Supplimentary table 1 Fecal counts of gut microbiota as determined by RT-qPCR
			1	2	3	4	5	6	7	8	9	10	11	12	13	14	15	16
	Total bacterial counts		10.1829	10.2273	10.1923	10.1121	10.5315	10.9183	10.6586	10.2912	10.1378	10.3908	10.5534	10.3123	10.2096	10.0482	10.6707	10.7956
	Obligate anaerobes
		Clostridium coccoides group	9.76935	9.96579	9.18442	9.5376	9.96409	9.95901	9.90982	9.59984	10.01	9.78281	9.98469	9.92361	9.48972	9.37612	10.2229	9.84693
		Clostridium leptum subgroup	9.82254	9.47304	9.7889	9.43747	10.2156	9.91362	9.6045	9.86148	8.96007	9.71622	10.23	9.69271	9.86041	9.61993	10.2175	10.4113
		Bacteroides fragilis group	8.5886	8.80643	9.21682	7.83012	8.54542	10.1228	8.58389	8.66637	8.71343	9.52214	8.77534	8.79591	8.21364	7.94986	9.4532	9.66676
		Bifidobacterium	8.53317	8.21288	9.76917	9.0997	9.26225	10.645	9.21583	9.21324	7.0523	9.96231	9.4675	9.67134	9.50218	9.39724	9.40117	10.0005
		Atopobium cluster	9.2252	9.56505	7.88632	9.13345	9.76619	8.8612	10.4867	9.70827	8.79995	8.79743	9.23303	8.61286	9.37904	9.28834	9.7615	9.57613
		Prevotella	5.77723	6.90923	5.27361	9.58379	6.3461	5.53305	5.37717	5.89442	5.79086	6.32029	5.55104	6.55984	5.08175	5.41614	6.36171	6.68943
		Clostridioides difficile	< 2.3	< 2.3	< 2.3	< 2.3	< 2.3	< 2.3	< 2.3	< 2.3	< 2.3	< 2.3	< 2.3	< 2.3	< 2.3	< 2.3	< 2.3	< 2.3
		Clostridium perfringens	< 2.3	< 2.3	< 2.3	3.7377	< 2.3	3.58334	< 2.3	< 2.3	< 2.3	< 2.3	< 2.3	3.25564	< 2.3	< 2.3	< 2.3	< 2.3
	Faculative anaerobes
		Total lactobacilli	5.18072	7.85094	4.13502	6.47528	6.25407	6.60319	7.01443	5.32953	5.75936	6.01559	4.2834	5.54643	4.85166	4.98067	6.31089	7.94374
		Lactobacillus (formerly L. gasseri subgroup)	< 2.3	6.59634	2.69132	< 2.3	< 2.3	6.58981	5.52999	4.79341	5.04228	5.99286	3.71886	5.5439	3.30828	4.36392	5.77241	7.87549
		Levilactobacillus brevis (formerly L. brevis)	4.00421	< 2.3	< 2.3	5.60913	< 2.3	< 2.3	< 2.3	< 2.3	< 2.3	< 2.3	< 2.3	< 2.3	< 2.3	< 2.3	< 2.3	< 2.3
		Lacticaseibacillus (formerly L. casei subgroup)	< 3.1	< 3.1	< 3.1	3.47994	< 3.1	3.55445	4.52672	4.39416	< 3.1	3.67459	< 3.1	< 3.1	< 3.1	< 3.1	5.84418	5.44029
		Limosilactobacillus fermentum (formerly L. fermentum)	< 4.0	4.65711	4.09881	< 4.0	< 4.0	4.64844	< 4.0	4.5189	< 4.0	< 4.0	< 4.0	< 4.0	< 4.0	< 4.0	5.17703	6.46853
		Fructilactobacillus fructivorans (formerly L. fructivorans)	< 2.3	< 2.3	< 2.3	< 2.3	< 2.3	< 2.3	< 2.3	< 2.3	< 2.3	< 2.3	< 2.3	< 2.3	< 2.3	< 2.3	< 2.3	< 2.3
		Lactiplantibacillus (formerly L. plantarum subgroup)	5.09694	3.27593	2.53612	6.39681	2.85281	4.76649	3.07698	4.33218	3.86387	3.26016	4.10872	3.30979	4.83905	< 2.3	4.85807	5.70578
		Limosilactobacillus (except L. fermentum) (formerly L. reuteri subgroup)	< 2.3	4.95073	2.40959	4.04834	< 2.3	4.18132	< 2.3	4.65462	4.86415	4.38214	2.85694	< 2.3	< 2.3	< 2.3	5.72658	6.95672
		Ligilactobacillus and Liquorilactobacillus (formerly L. ruminis subgroup)	4.21747	7.82519	< 2.3	< 2.3	< 2.3	< 2.3	< 2.3	< 2.3	5.58423	4.34616	2.6087	< 2.3	< 2.3	< 2.3	< 2.3	< 2.3
		Latilactobacillus (formerly L. sakei subgroup)	< 2.3	< 2.3	< 2.3	4.86349	6.2539	< 2.3	6.99844	4.43094	< 2.3	< 2.3	< 2.3	< 2.3	< 2.3	4.86052	< 2.3	< 2.3
		Enterobacteriaceae	4.74571	6.35893	6.56531	6.02625	7.71987	6.24966	6.14814	6.73674	5.38005	6.25452	6.74966	6.37777	5.84632	5.56227	5.74115	7.60954
		Enterococcus	4.21241	< 3.1	5.95958	6.22428	4.57678	7.44871	4.74265	6.30936	6.88431	4.52512	5.49767	5.65692	5.53897	< 3.1	9.24402	9.60704
		Streptococcus	8.47871	8.0124	8.45662	8.3669	8.46064	9.86731	8.84855	9.0377	9.15258	8.29834	9.58895	9.16947	8.10537	7.99837	8.87168	9.84807
		Staphylococcus	4.37011	4.15541	4.83274	5.03631	6.70039	4.19911	5.19618	4.732	4.41332	4.44407	4.926	5.6332	5.58931	4.62815	4.39288	5.06544
	The results are displayed as the means ± SD (log10 cells/g of feces).
